# Supplementary material for: The Role of lncRNAs in Complicated Pregnancy: A Systematic Review
Source: Genes (Basel). 2025 Aug 14;16(8):959. doi: 10.3390/genes16080959 (PMC12385250; doi:10.3390/genes16080959)
Supplement: Supplementary file 1 [file genes-16-00959-s001.zip]

Archive with 1 entries (1 files):
- genes-3733257-supplementary.pdf
